# Supplementary material for: 3-Meth­oxy-4-methyl-1H-1,2,4-triazol-5(4H)-one monohydrate
Source: Acta Crystallogr Sect E Struct Rep Online. 2012 May 31;68(Pt 6):o1925. doi: 10.1107/S1600536812023380 (PMC3379480; doi:10.1107/S1600536812023380)
Supplement: Supplementary file 2 [file e-68-o1925-Isup2.hkl]

# 
# h,k,l, Fc-squared, Fo-squared, sigma(Fo-squared) and status flag 
# 
data_I
_shelx_title ' m111104e1 in Pnma' 
_shelx_refln_list_code          4 
_shelx_F_calc_maximum       94.62 
_exptl_crystal_F_000       312.00 
_reflns_d_resolution_high  0.7602 
 
loop_ 
 _symmetry_equiv_pos_as_xyz 
 'x, y, z' 
 '-x+1/2, -y, z+1/2' 
 '-x, y+1/2, -z' 
 'x+1/2, -y+1/2, -z+1/2' 
 '-x, -y, -z' 
 'x-1/2, y, -z-1/2' 
 'x, -y-1/2, z' 
 '-x-1/2, y-1/2, z-1/2' 
 
_cell_length_a     6.8102 
_cell_length_b     6.5063 
_cell_length_c    15.2767 
_cell_angle_alpha  90.000 
_cell_angle_beta   90.000 
_cell_angle_gamma  90.000 
 
_shelx_F_squared_multiplier     1.000 
 
loop_ 
 _refln_index_h 
 _refln_index_k 
 _refln_index_l 
 _refln_F_squared_calc 
 _refln_F_squared_meas 
 _refln_F_squared_sigma 
 _refln_observed_status 
   2   0   0      385.00      396.75      8.87 o 
   4   0   0       47.29       59.12      3.15 o 
   6   0   0      686.56      674.48     25.66 o 
   8   0   0        9.58       13.05      4.73 o 
   2   1   0       32.57       25.11      0.60 o 
   4   1   0     1575.71     1629.92     23.22 o 
   6   1   0      157.14      141.12      5.28 o 
   8   1   0        0.77        1.71      1.12 o 
   2   2   0      326.22      347.30      9.07 o 
   4   2   0       37.26       39.48      1.37 o 
   6   2   0      566.74      566.59     16.39 o 
   8   2   0        7.71        9.90      2.17 o 
   2   3   0        0.30        0.80      0.27 o 
   4   3   0      716.60      715.06     21.86 o 
   6   3   0      153.96      152.32      4.95 o 
   8   3   0        1.78        2.38      1.58 o 
   0   4   0     8952.61     8532.53    107.13 o 
   2   4   0       94.23      100.70      3.07 o 
   4   4   0       19.91       16.38      0.71 o 
   6   4   0      317.27      330.14     20.66 o 
   2   5   0        0.24        1.02      0.85 o 
   4   5   0      234.22      235.82      8.02 o 
   6   5   0      101.54      108.84     11.63 o 
   0   6   0     2210.49     2213.04    131.28 o 
   2   6   0       13.71       10.62      2.79 o 
   4   6   0        7.92        6.82      6.92 o 
   6   6   0      129.78      149.31     10.89 o 
   2   7   0        0.95        2.11      1.99 o 
   4   7   0       73.90       76.62      9.82 o 
   0   8   0      641.94      603.21     48.12 o 
   2   8   0        4.37        2.58      2.96 o 
   1   0   1     6030.92     5055.65    136.01 o 
   2   0   1     2671.15     2485.91     26.48 o 
   3   0   1      192.88      185.81      2.35 o 
   4   0   1       35.04       36.25      1.57 o 
   5   0   1       50.70       47.37      2.53 o 
   6   0   1      227.32      219.15      6.64 o 
   7   0   1       63.33       53.66      2.88 o 
   8   0   1       98.09      109.72      7.95 o 
   0   1   1       24.96       29.94      0.58 o 
   1   1   1        0.34        0.43      0.13 o 
   2   1   1      122.64      111.41      1.52 o 
   3   1   1      413.65      441.28      4.89 o 
   4   1   1      368.30      357.02      3.01 o 
   5   1   1      264.37      260.31      6.30 o 
   6   1   1       73.52       77.06      2.33 o 
   7   1   1       62.63       70.98      3.04 o 
   8   1   1        2.27        2.93      1.41 o 
   1   2   1     3783.62     3594.45     30.99 o 
   2   2   1     1376.05     1326.25      9.80 o 
   3   2   1      166.49      166.36      2.30 o 
   4   2   1       14.73       17.92      0.71 o 
   5   2   1       33.02       32.34      1.20 o 
   6   2   1      171.45      171.52      4.57 o 
   7   2   1       49.82       43.94      2.54 o 
   8   2   1       74.86       83.40      4.73 o 
   0   3   1       56.43       55.23      1.00 o 
   1   3   1        1.17        1.28      0.18 o 
   2   3   1        0.01        0.31      0.18 o 
   3   3   1      142.73      128.12      1.74 o 
   4   3   1      183.65      167.48      3.78 o 
   5   3   1      109.89       99.28      2.52 o 
   6   3   1       45.17       49.36      1.89 o 
   7   3   1       39.06       45.98      2.76 o 
   8   3   1        0.20        0.74      1.11 o 
   1   4   1     1281.28     1343.67     16.61 o 
   2   4   1      333.36      330.43      6.03 o 
   3   4   1       58.75       58.77      1.61 o 
   4   4   1        0.87        1.55      0.45 o 
   5   4   1       14.10       14.08      1.28 o 
   6   4   1       79.46       81.66      5.10 o 
   7   4   1       23.43       25.41      3.71 o 
   0   5   1        1.17        0.87      0.40 o 
   1   5   1        0.11        0.24      0.16 o 
   2   5   1        2.04        2.76      0.50 o 
   3   5   1       58.35       53.26      3.93 o 
   4   5   1       75.50       71.64      2.44 o 
   5   5   1       36.43       31.34      2.72 o 
   6   5   1       16.30       14.27      8.49 o 
   7   5   1       18.69       21.84      3.25 o 
   1   6   1      403.07      418.68     10.72 o 
   2   6   1       77.89       78.67      3.22 o 
   3   6   1        8.92       10.01      2.10 o 
   4   6   1        0.00        0.48      0.97 o 
   5   6   1        5.61        4.83      3.49 o 
   6   6   1       28.59       27.86      3.31 o 
   0   7   1        1.08        1.74      2.30 o 
   1   7   1        0.00        0.77      1.41 o 
   2   7   1        0.50        1.17      1.00 o 
   3   7   1       25.98       26.65      3.14 o 
   4   7   1       26.79       29.67      3.85 o 
   5   7   1       10.81        8.98      3.41 o 
   1   8   1      144.55      136.25     10.98 o 
   2   8   1       19.94       19.40      3.10 o 
   3   8   1        1.37        1.67      2.14 o 
   1   0   2      307.33      312.56      5.85 o 
   2   0   2      349.46      370.48      3.91 o 
   3   0   2        0.60        0.24      0.35 o 
   4   0   2      326.41      393.73      7.72 o 
   5   0   2        7.09       10.05      3.33 o 
   6   0   2        9.24        8.95      1.65 o 
   7   0   2       29.30       27.84      2.08 o 
   8   0   2        1.26        1.04      0.84 o 
   1   1   2      485.97      476.10      7.62 o 
   2   1   2      445.26      435.05      3.37 o 
   3   1   2     2443.13     2397.09     24.61 o 
   4   1   2       65.68       70.72      1.10 o 
   5   1   2      269.98      264.32      6.43 o 
   6   1   2      154.08      147.81      3.73 o 
   7   1   2       48.91       42.99      2.21 o 
   8   1   2       43.15       47.07      2.96 o 
   0   2   2     1846.69     1743.74     18.04 o 
   1   2   2      164.12      170.35      2.00 o 
   2   2   2      255.40      268.51      2.69 o 
   3   2   2       15.58       13.96      0.50 o 
   4   2   2      157.30      179.68      3.20 o 
   5   2   2        7.14        8.99      1.36 o 
   6   2   2        5.24        5.21      1.56 o 
   7   2   2       32.91       32.72      2.23 o 
   8   2   2        0.50        0.38      0.67 o 
   1   3   2      149.93      147.32      1.51 o 
   2   3   2       83.38       75.29      1.12 o 
   3   3   2      905.53      902.28     13.37 o 
   4   3   2       55.32       60.23      1.76 o 
   5   3   2      156.65      156.49      3.29 o 
   6   3   2       90.24       93.50      2.51 o 
   7   3   2       27.42       25.26      2.43 o 
   8   3   2       27.04       27.26      2.48 o 
   0   4   2      631.37      679.60     15.71 o 
   1   4   2       57.96       58.79      1.36 o 
   2   4   2       57.41       62.04      1.48 o 
   3   4   2       26.00       29.78      1.11 o 
   4   4   2       43.29       39.00      1.40 o 
   5   4   2       15.53       14.07      1.05 o 
   6   4   2        2.24        2.55      1.56 o 
   7   4   2       33.83       31.65      3.45 o 
   1   5   2       12.93       12.25      0.80 o 
   2   5   2       14.12       11.77      0.86 o 
   3   5   2      230.89      228.72      7.19 o 
   4   5   2       39.55       43.93      2.35 o 
   5   5   2       65.45       65.18      4.28 o 
   6   5   2       35.77       39.56      3.94 o 
   7   5   2       10.94        7.28      6.70 o 
   0   6   2      254.73      274.41     13.45 o 
   1   6   2       22.55       23.66      1.31 o 
   2   6   2        2.76        3.74      1.46 o 
   3   6   2       14.37       15.72      2.02 o 
   4   6   2       14.98       14.23      2.16 o 
   5   6   2       22.53       21.83      3.38 o 
   6   6   2        1.24        1.68      1.70 o 
   1   7   2        0.16        0.48      0.63 o 
   2   7   2        2.76        2.27      1.29 o 
   3   7   2       57.11       58.68      4.37 o 
   4   7   2       21.52       24.82      3.37 o 
   5   7   2       22.27       22.72      2.66 o 
   0   8   2      109.75      106.52     17.29 o 
   1   8   2        7.86        4.62      4.24 o 
   2   8   2        0.02        0.34      1.00 o 
   3   8   2        7.66        4.00      4.62 o 
   1   0   3       58.75       56.42      1.02 o 
   2   0   3       25.12       20.91      0.56 o 
   3   0   3       38.00       39.38      3.01 o 
   4   0   3       75.25       75.52      2.00 o 
   5   0   3      185.10      178.96      6.14 o 
   6   0   3      178.36      161.19      5.78 o 
   7   0   3      214.38      230.15      8.17 o 
   8   0   3       13.30       13.15      2.72 o 
   0   1   3       32.77       30.19      0.77 o 
   1   1   3       73.21       55.74      0.79 o 
   2   1   3      335.40      314.79      2.16 o 
   3   1   3      364.21      382.62      5.41 o 
   4   1   3      317.38      338.55      5.18 o 
   5   1   3      103.46      102.37      2.75 o 
   6   1   3        2.90        1.79      0.55 o 
   7   1   3       20.68       18.21      1.39 o 
   8   1   3        0.54        0.31      0.71 o 
   1   2   3       22.94       23.19      0.39 o 
   2   2   3        5.05        5.76      0.24 o 
   3   2   3       11.48       11.05      0.50 o 
   4   2   3       73.91       80.45      1.77 o 
   5   2   3      152.43      152.72      4.24 o 
   6   2   3      168.32      157.51      3.88 o 
   7   2   3      160.64      182.97      7.31 o 
   8   2   3       12.47       12.53      2.56 o 
   0   3   3       27.21       25.55      0.76 o 
   1   3   3        3.84        4.02      0.23 o 
   2   3   3       89.77       83.24      1.28 o 
   3   3   3      155.75      156.04      2.79 o 
   4   3   3      207.66      225.04      5.45 o 
   5   3   3       26.05       28.09      1.35 o 
   6   3   3        2.43        2.24      0.75 o 
   7   3   3        8.28        8.00      2.86 o 
   8   3   3        0.13        0.70      1.04 o 
   1   4   3        0.35        0.89      0.29 o 
   2   4   3        3.47        4.04      1.02 o 
   3   4   3        0.49        0.64      0.30 o 
   4   4   3       60.54       62.63      1.94 o 
   5   4   3       79.16       74.19      2.46 o 
   6   4   3      126.81      129.37      7.04 o 
   7   4   3       77.15       85.20      6.28 o 
   0   5   3       10.68       10.03      1.10 o 
   1   5   3        1.92        2.19      0.53 o 
   2   5   3       16.69       14.72      1.00 o 
   3   5   3       33.77       32.55      1.56 o 
   4   5   3       72.47       76.48      3.01 o 
   5   5   3        1.39        1.61      0.97 o 
   6   5   3        0.70        0.92      1.02 o 
   7   5   3        0.50        0.62      1.62 o 
   1   6   3        0.07        0.70      0.47 o 
   2   6   3        6.89        5.70      1.93 o 
   3   6   3        0.02        1.22      1.09 o 
   4   6   3       38.60       37.47      2.84 o 
   5   6   3       27.76       26.23      2.69 o 
   6   6   3       76.02       78.52      5.17 o 
   0   7   3        3.72        3.73      2.23 o 
   1   7   3        0.10        0.46      0.88 o 
   2   7   3        2.55        2.40      1.48 o 
   3   7   3        7.36        6.07      2.33 o 
   4   7   3       21.71       23.98      3.13 o 
   1   8   3        0.12        0.29      1.28 o 
   2   8   3        4.73        2.73      2.43 o 
   0   0   4       52.42       45.38      1.17 o 
   1   0   4     1337.62     1192.34     14.96 o 
   2   0   4     1264.49     1225.31     34.53 o 
   3   0   4      313.33      307.48      4.32 o 
   4   0   4      176.57      206.35      4.23 o 
   5   0   4     1793.48     1727.81     37.40 o 
   6   0   4       30.73       30.93      1.99 o 
   7   0   4       49.27       46.40      2.75 o 
   8   0   4       31.20       31.78      3.35 o 
   1   1   4     2262.56     2062.36     31.37 o 
   2   1   4      482.87      511.89      4.22 o 
   3   1   4       10.13        9.72      0.52 o 
   4   1   4      427.28      443.44      6.28 o 
   5   1   4       80.18       80.55      2.68 o 
   6   1   4       78.43       64.27      2.19 o 
   7   1   4        9.63        9.77      2.13 o 
   8   1   4       16.16       15.05      1.74 o 
   0   2   4        7.08        7.24      0.38 o 
   1   2   4      469.81      465.68      4.56 o 
   2   2   4      767.55      770.03     14.19 o 
   3   2   4      149.13      145.84      2.47 o 
   4   2   4      119.04      132.98      2.49 o 
   5   2   4     1339.93     1351.05     29.13 o 
   6   2   4       21.65       21.45      1.74 o 
   7   2   4       33.87       31.28      2.15 o 
   8   2   4       25.93       28.29      2.65 o 
   1   3   4      599.85      587.90      7.42 o 
   2   3   4      174.17      170.89      2.82 o 
   3   3   4        2.45        2.04      0.24 o 
   4   3   4      240.41      246.51      5.73 o 
   5   3   4       49.20       47.50      1.75 o 
   6   3   4       57.66       52.95      2.32 o 
   7   3   4        7.72        7.81      3.68 o 
   8   3   4       11.13       10.72      3.12 o 
   0   4   4        1.13        0.74      0.35 o 
   1   4   4       96.79       92.17      1.50 o 
   2   4   4      262.81      277.45      6.97 o 
   3   4   4       33.52       31.78      1.32 o 
   4   4   4       48.69       48.16      2.22 o 
   5   4   4      647.32      661.95     12.52 o 
   6   4   4        9.11        7.01      3.19 o 
   7   4   4       16.31       14.01      4.97 o 
   1   5   4      108.07      102.62      2.30 o 
   2   5   4       48.52       48.50      2.01 o 
   3   5   4        1.38        2.08      0.83 o 
   4   5   4       97.02      101.01      3.09 o 
   5   5   4       16.36       18.11      2.47 o 
   6   5   4       33.45       35.84      3.38 o 
   7   5   4        5.89        4.16      3.95 o 
   0   6   4        3.03        2.46      1.29 o 
   1   6   4       37.73       40.66      1.54 o 
   2   6   4       81.75       80.73      2.62 o 
   3   6   4       11.42        8.76      4.02 o 
   4   6   4       17.35       17.39      2.01 o 
   5   6   4      261.28      272.89     18.76 o 
   6   6   4        3.12        3.34      2.64 o 
   1   7   4       20.45       18.31      2.16 o 
   2   7   4       12.40       11.76      2.19 o 
   3   7   4        2.88        3.79      2.91 o 
   4   7   4       32.45       34.75      4.49 o 
   0   8   4        2.26        1.94      5.42 o 
   1   8   4        9.85       13.21      3.32 o 
   2   8   4       24.77       23.81      3.48 o 
   1   0   5      703.93      657.85      7.89 o 
   2   0   5      169.46      188.74      2.29 o 
   3   0   5      707.73      754.84     17.07 o 
   4   0   5        0.06        0.31      0.32 o 
   5   0   5        2.89        2.79      1.15 o 
   6   0   5      360.77      357.11     10.23 o 
   7   0   5        0.56        0.79      0.80 o 
   8   0   5       21.02       22.73      2.75 o 
   0   1   5      982.50     1010.50     14.32 o 
   1   1   5      134.61      130.13      1.71 o 
   2   1   5      601.66      635.37      7.64 o 
   3   1   5       50.67       74.07      0.94 o 
   4   1   5      215.72      238.90      4.06 o 
   5   1   5      249.32      234.91      5.95 o 
   6   1   5        0.37        0.66      0.40 o 
   7   1   5      141.62      150.47      5.41 o 
   8   1   5       58.60       57.95      3.92 o 
   1   2   5      348.63      329.45      7.47 o 
   2   2   5      156.27      162.68      1.93 o 
   3   2   5      453.88      493.52      8.27 o 
   4   2   5        2.38        3.16      0.68 o 
   5   2   5        2.16        1.94      0.69 o 
   6   2   5      329.04      297.70     10.19 o 
   7   2   5        1.11        0.99      0.75 o 
   8   2   5       15.27       16.06      1.89 o 
   0   3   5      270.39      282.68      5.65 o 
   1   3   5       12.93       11.68      0.39 o 
   2   3   5      310.00      300.81      6.41 o 
   3   3   5       22.90       21.06      1.04 o 
   4   3   5       92.67       88.85      2.17 o 
   5   3   5      117.95      109.01      3.08 o 
   6   3   5        0.42        0.54      0.69 o 
   7   3   5       87.69       93.32      5.72 o 
   8   3   5       37.05       39.03      3.41 o 
   1   4   5       67.85       65.79      1.37 o 
   2   4   5       51.14       56.48      2.24 o 
   3   4   5      165.57      174.27      3.73 o 
   4   4   5        9.02        9.41      1.59 o 
   5   4   5        0.89        1.19      0.90 o 
   6   4   5      234.25      247.93     11.16 o 
   7   4   5        1.84        1.14      1.14 o 
   0   5   5       67.93       58.94      2.15 o 
   1   5   5        3.07        3.22      0.90 o 
   2   5   5      106.02      107.45      3.27 o 
   3   5   5       19.43       17.75      1.87 o 
   4   5   5       33.23       32.00      2.32 o 
   5   5   5       44.51       40.30      2.91 o 
   6   5   5        0.64        0.70      1.02 o 
   1   6   5       12.59       10.25      1.14 o 
   2   6   5        5.39        6.80      1.78 o 
   3   6   5       57.86       58.95      3.51 o 
   4   6   5        9.92        8.14      2.84 o 
   5   6   5        0.16        1.22      1.23 o 
   0   7   5       18.81       16.14      2.19 o 
   1   7   5        1.51        1.57      1.06 o 
   2   7   5       31.05       31.78      3.09 o 
   3   7   5       11.79       12.42      1.97 o 
   4   7   5        9.46        9.63      2.60 o 
   1   8   5        3.64        1.68      1.80 o 
   2   8   5        0.37        0.49      1.31 o 
   0   0   6     2096.98     2111.16     31.04 o 
   1   0   6      113.67      102.06      1.75 o 
   2   0   6        2.49        3.22      0.80 o 
   3   0   6      503.81      516.24      5.90 o 
   4   0   6        0.61        0.56      0.35 o 
   5   0   6      300.98      266.45     11.95 o 
   6   0   6       33.70       33.53      2.27 o 
   7   0   6        2.14        1.36      0.92 o 
   8   0   6       32.04       36.10      3.44 o 
   1   1   6      162.61      164.80      1.59 o 
   2   1   6      855.30      948.51     12.12 o 
   3   1   6      152.26      161.33      2.14 o 
   4   1   6       26.61       25.52      1.00 o 
   5   1   6        0.54        1.05      0.47 o 
   6   1   6      175.53      167.84      3.14 o 
   7   1   6       61.41       67.91      2.86 o 
   8   1   6       67.03       71.02      4.65 o 
   0   2   6     1152.28     1191.25     29.42 o 
   1   2   6       87.19       88.21      1.06 o 
   2   2   6        0.25        0.36      0.35 o 
   3   2   6      259.23      262.12      3.81 o 
   4   2   6        0.85        1.91      0.52 o 
   5   2   6      234.91      220.95      5.23 o 
   6   2   6       31.40       31.19      1.63 o 
   7   2   6        3.70        2.00      1.05 o 
   8   2   6       31.67       33.46      2.16 o 
   1   3   6       63.80       61.87      1.02 o 
   2   3   6      326.90      345.18      6.44 o 
   3   3   6      104.90      103.20      2.77 o 
   4   3   6       10.80       12.35      0.89 o 
   5   3   6        0.57        0.85      0.58 o 
   6   3   6      148.80      150.88      6.58 o 
   7   3   6       37.79       40.48      3.14 o 
   0   4   6      260.73      278.03      8.23 o 
   1   4   6       30.55       32.46      1.10 o 
   2   4   6        7.92       10.17      1.46 o 
   3   4   6       70.62       63.34      2.03 o 
   4   4   6        6.48        8.05      2.29 o 
   5   4   6      150.68      141.31      4.69 o 
   6   4   6       20.51       21.12      2.69 o 
   7   4   6        6.51        4.56      2.86 o 
   1   5   6       10.45       11.97      0.73 o 
   2   5   6       88.30       89.89      3.32 o 
   3   5   6       38.98       42.37      2.15 o 
   4   5   6        1.38        1.57      0.74 o 
   5   5   6        0.99        1.20      0.89 o 
   6   5   6      100.08      101.27      7.86 o 
   0   6   6       36.42       39.25      2.44 o 
   1   6   6        5.32        5.09      1.88 o 
   2   6   6       21.64       22.31      1.80 o 
   3   6   6       19.20       15.61      2.25 o 
   4   6   6        6.71        5.58      3.24 o 
   5   6   6       86.10       82.98      6.58 o 
   1   7   6        2.12        2.51      1.57 o 
   2   7   6       24.75       23.14      2.51 o 
   3   7   6       11.72       11.08      3.38 o 
   4   7   6        0.00        0.46      0.98 o 
   0   8   6        2.99        2.46      5.39 o 
   1   8   6        0.72        1.08      1.47 o 
   1   0   7       97.35      102.00      4.23 o 
   2   0   7      230.19      206.58      4.06 o 
   3   0   7       14.74       15.25      0.81 o 
   4   0   7       18.44       19.26      1.15 o 
   5   0   7        1.13        1.35      0.74 o 
   6   0   7      361.81      335.96      7.33 o 
   7   0   7       81.20       85.66      4.83 o 
   8   0   7        9.83        9.03      2.62 o 
   0   1   7      614.04      647.57     10.77 o 
   1   1   7     1285.15     1343.99     29.56 o 
   2   1   7      496.50      510.85      8.02 o 
   3   1   7      261.72      269.14      3.82 o 
   4   1   7        4.94        6.06      0.60 o 
   5   1   7      507.04      484.81      9.05 o 
   6   1   7       74.44       66.52      2.10 o 
   7   1   7        0.25        0.67      0.67 o 
   8   1   7        2.79        1.84      1.42 o 
   1   2   7       47.61       46.03      0.77 o 
   2   2   7      131.01      132.14      1.90 o 
   3   2   7       10.49        7.33      1.77 o 
   4   2   7       25.80       26.31      1.04 o 
   5   2   7        1.44        1.70      0.49 o 
   6   2   7      281.47      265.73      7.43 o 
   7   2   7       66.31       67.56      3.56 o 
   8   2   7        6.08        4.48      2.34 o 
   0   3   7      292.70      316.79      6.91 o 
   1   3   7      573.17      581.47     11.05 o 
   2   3   7      145.15      154.53      2.82 o 
   3   3   7      152.86      151.74      3.58 o 
   4   3   7        2.90        2.43      0.87 o 
   5   3   7      363.43      365.57      6.01 o 
   6   3   7       49.91       48.46      3.00 o 
   7   3   7        0.10        0.41      0.88 o 
   1   4   7        4.11        2.97      0.65 o 
   2   4   7       45.05       39.41      2.42 o 
   3   4   7        9.36        9.35      0.60 o 
   4   4   7       31.94       34.31      1.73 o 
   5   4   7        2.38        2.32      1.04 o 
   6   4   7      137.64      133.15      7.13 o 
   7   4   7       39.34       40.08      3.02 o 
   0   5   7      176.00      180.18      7.10 o 
   1   5   7      189.63      182.52      5.73 o 
   2   5   7       31.05       32.57      1.96 o 
   3   5   7       50.86       49.36      2.08 o 
   4   5   7        1.68        1.60      0.88 o 
   5   5   7      182.58      196.84     10.25 o 
   6   5   7       21.73       20.76      2.86 o 
   1   6   7        0.97        1.07      0.63 o 
   2   6   7       13.72       12.57      1.95 o 
   3   6   7       10.48        8.06      4.03 o 
   4   6   7       21.75       22.85      2.41 o 
   5   6   7        2.47        1.70      1.38 o 
   0   7   7       83.66       87.64      9.87 o 
   1   7   7       57.50       62.25      5.31 o 
   2   7   7        6.94        4.68      3.52 o 
   3   7   7       15.58       14.57      2.48 o 
   4   7   7        1.10        0.95      1.05 o 
   0   0   8      676.55      698.00     32.32 o 
   1   0   8       14.89       20.18      0.98 o 
   2   0   8      285.64      299.61      4.55 o 
   3   0   8       56.34       47.90      1.47 o 
   4   0   8      121.13      122.60      3.78 o 
   5   0   8        2.46        2.38      0.80 o 
   6   0   8        1.46        1.41      0.90 o 
   7   0   8       25.94       28.33      2.40 o 
   8   0   8      158.59      164.26      8.02 o 
   1   1   8      302.63      357.88      9.26 o 
   2   1   8      574.00      601.39      7.12 o 
   3   1   8      603.15      610.19      6.93 o 
   4   1   8      315.21      289.69      5.58 o 
   5   1   8       30.41       27.59      1.26 o 
   6   1   8      266.58      280.45      6.83 o 
   7   1   8       19.45       21.54      1.62 o 
   8   1   8       27.18       29.44      1.98 o 
   0   2   8      303.22      323.13      4.17 o 
   1   2   8       12.87       10.57      0.49 o 
   2   2   8      222.16      243.50      3.58 o 
   3   2   8       43.37       41.85      1.75 o 
   4   2   8       84.49       87.89      1.67 o 
   5   2   8        1.33        1.12      0.44 o 
   6   2   8        2.20        1.89      0.70 o 
   7   2   8       21.64       25.17      1.96 o 
   1   3   8      133.60      141.98      2.48 o 
   2   3   8      332.67      347.33      8.56 o 
   3   3   8      318.02      326.36      6.31 o 
   4   3   8      152.35      146.36      4.27 o 
   5   3   8       16.97       14.93      1.54 o 
   6   3   8      150.82      163.28      7.10 o 
   7   3   8       14.63       15.84      2.83 o 
   0   4   8       81.86       85.46      3.27 o 
   1   4   8        2.07        1.42      0.48 o 
   2   4   8       92.42      102.42      2.36 o 
   3   4   8       24.41       23.40      1.15 o 
   4   4   8       38.49       40.11      2.22 o 
   5   4   8        0.25        0.41      0.55 o 
   6   4   8        2.60        2.25      1.32 o 
   7   4   8       11.77       13.78      4.20 o 
   1   5   8       35.45       35.55      1.82 o 
   2   5   8      159.38      169.83      4.16 o 
   3   5   8      120.12      119.57      4.45 o 
   4   5   8       46.87       44.59      2.79 o 
   5   5   8        7.02        5.19      2.55 o 
   6   5   8       63.69       70.03      3.96 o 
   0   6   8       38.27       35.83      4.08 o 
   1   6   8        0.00        0.48      0.57 o 
   2   6   8       30.05       28.96      1.97 o 
   3   6   8       12.77        9.44      4.28 o 
   4   6   8       17.28       14.26      2.96 o 
   5   6   8        0.09        0.86      1.13 o 
   1   7   8       10.84        8.15      5.83 o 
   2   7   8       63.57       66.91      6.30 o 
   3   7   8       34.93       36.34      2.76 o 
   1   0   9       88.24      110.36      3.41 o 
   2   0   9       60.47       65.26      1.89 o 
   3   0   9      121.87      135.38      5.16 o 
   4   0   9      695.13      656.20     16.49 o 
   5   0   9       26.40       20.72      1.55 o 
   6   0   9       82.31       85.09      3.85 o 
   7   0   9       44.58       45.01      3.76 o 
   8   0   9        0.12        0.38      0.89 o 
   0   1   9     1005.95     1078.21     57.06 o 
   1   1   9       43.64       53.11      1.15 o 
   2   1   9      211.25      230.03      3.39 o 
   3   1   9      256.25      269.01      5.64 o 
   4   1   9      118.89      118.06      2.60 o 
   5   1   9        2.39        1.66      0.52 o 
   6   1   9        3.56        3.80      1.42 o 
   7   1   9        0.02        0.94      0.61 o 
   1   2   9       89.41       92.71      1.72 o 
   2   2   9       47.08       51.05      1.51 o 
   3   2   9       97.44      105.80      2.83 o 
   4   2   9      522.21      525.74      7.46 o 
   5   2   9       21.86       19.16      1.27 o 
   6   2   9       61.33       67.17      3.03 o 
   7   2   9       34.71       35.74      2.49 o 
   0   3   9      538.27      602.00     20.34 o 
   1   3   9       22.21       23.30      0.93 o 
   2   3   9       65.04       67.51      2.12 o 
   3   3   9      140.86      145.69      2.98 o 
   4   3   9       67.94       71.97      2.32 o 
   5   3   9        0.03        0.48      0.58 o 
   6   3   9        2.12        2.26      1.03 o 
   7   3   9        0.49        1.01      0.78 o 
   1   4   9       64.11       62.43      1.50 o 
   2   4   9       25.88       25.51      1.21 o 
   3   4   9       66.59       68.04      2.67 o 
   4   4   9      258.50      280.31      8.46 o 
   5   4   9       14.17       12.59      1.84 o 
   6   4   9       28.90       30.05      2.50 o 
   0   5   9      184.16      160.08     22.79 o 
   1   5   9        6.17        7.47      1.60 o 
   2   5   9       14.01       13.58      1.61 o 
   3   5   9       50.56       50.22      3.05 o 
   4   5   9       19.45       22.42      2.13 o 
   5   5   9        0.60        0.91      0.79 o 
   6   5   9        1.15        1.19      1.14 o 
   1   6   9       34.13       34.58      2.90 o 
   2   6   9        9.36        8.50      2.42 o 
   3   6   9       39.32       42.50      3.22 o 
   4   6   9      109.14      114.45      7.98 o 
   0   7   9       58.27       50.32      7.01 o 
   1   7   9        2.43        1.75      1.49 o 
   2   7   9        2.73        1.73      2.20 o 
   3   7   9       16.64       15.54      2.92 o 
   0   0  10      319.12      351.03     20.29 o 
   1   0  10      103.96      115.32      3.55 o 
   2   0  10      145.95      169.55      5.05 o 
   3   0  10       30.91       26.67      1.49 o 
   4   0  10        6.97        7.25      2.12 o 
   5   0  10       23.16       27.84      1.59 o 
   6   0  10      169.03      170.82      8.44 o 
   7   0  10        0.09        0.37      0.96 o 
   1   1  10        8.66        6.03      1.31 o 
   2   1  10       34.88       39.83      1.39 o 
   3   1  10      158.15      154.52      3.48 o 
   4   1  10      129.22      123.65      3.02 o 
   5   1  10        2.80        1.40      0.60 o 
   6   1  10        1.19        0.53      0.62 o 
   7   1  10        2.89        3.18      1.81 o 
   0   2  10      259.82      284.95     10.04 o 
   1   2  10       75.12       70.08      2.10 o 
   2   2  10      100.98      108.92      2.53 o 
   3   2  10       41.05       38.50      1.35 o 
   4   2  10       10.30        9.55      1.09 o 
   5   2  10       27.10       27.67      1.46 o 
   6   2  10      133.74      138.40      5.73 o 
   7   2  10        0.11        0.43      0.69 o 
   1   3  10        0.14        0.48      0.20 o 
   2   3  10       16.60       19.65      1.13 o 
   3   3  10       76.00       67.79      2.25 o 
   4   3  10       74.24       74.37      2.35 o 
   5   3  10        2.04        1.31      0.65 o 
   6   3  10        0.21        0.56      0.64 o 
   7   3  10        3.58        2.88      2.22 o 
   0   4  10      140.09      135.99      4.75 o 
   1   4  10       26.70       23.93      1.51 o 
   2   4  10       52.51       55.35      1.87 o 
   3   4  10       50.32       48.19      2.05 o 
   4   4  10        8.58        9.61      3.20 o 
   5   4  10       32.27       31.69      2.13 o 
   6   4  10       74.49       72.23      3.27 o 
   1   5  10        2.55        2.50      1.05 o 
   2   5  10        9.47        7.68      1.11 o 
   3   5  10       26.32       23.54      2.00 o 
   4   5  10       29.63       29.23      2.53 o 
   5   5  10        0.87        0.95      0.75 o 
   0   6  10       54.54       51.71      6.10 o 
   1   6  10        6.01        5.47      2.74 o 
   2   6  10       25.48       25.31      2.37 o 
   3   6  10       39.22       37.39      3.11 o 
   4   6  10        3.99        4.56      2.67 o 
   1   7  10        4.46        4.35      3.76 o 
   2   7  10        5.12        2.63      2.32 o 
   1   0  11      277.46      301.19     11.90 o 
   2   0  11       13.34       12.99      3.60 o 
   3   0  11       69.13       65.39      2.20 o 
   4   0  11      686.55      675.21     17.43 o 
   5   0  11       26.31       25.70      1.70 o 
   6   0  11        0.81        0.82      0.79 o 
   7   0  11       14.74       14.80      2.92 o 
   0   1  11      831.68      917.15     28.39 o 
   1   1  11       50.03       45.97      1.72 o 
   2   1  11      639.10      594.17     12.85 o 
   3   1  11        0.35        1.03      0.45 o 
   4   1  11      372.98      323.82      6.21 o 
   5   1  11        0.79        0.63      0.51 o 
   6   1  11       27.64       28.50      1.80 o 
   7   1  11       38.51       43.31      2.14 o 
   1   2  11      173.40      175.17      3.93 o 
   2   2  11       10.80       11.04      0.72 o 
   3   2  11       44.53       47.11      1.68 o 
   4   2  11      574.86      557.70      7.56 o 
   5   2  11       19.57       20.49      1.73 o 
   6   2  11        0.36        0.44      0.60 o 
   7   2  11       14.63       14.03      2.04 o 
   0   3  11      507.83      551.62     11.27 o 
   1   3  11       14.23       16.00      1.31 o 
   2   3  11      371.10      380.07      8.34 o 
   3   3  11        2.90        2.47      0.79 o 
   4   3  11      256.25      245.46      6.08 o 
   5   3  11        4.25        3.61      1.40 o 
   6   3  11       20.53       22.96      1.88 o 
   1   4  11       42.88       44.83      1.65 o 
   2   4  11        5.20        6.78      0.98 o 
   3   4  11       15.47       17.35      2.04 o 
   4   4  11      357.97      355.38     13.81 o 
   5   4  11       10.61        8.41      3.68 o 
   6   4  11        0.00        0.69      0.59 o 
   0   5  11      249.87      263.13     10.44 o 
   1   5  11        3.12        3.07      1.58 o 
   2   5  11      165.44      166.32      7.23 o 
   3   5  11        6.44        5.49      2.04 o 
   4   5  11      123.83      125.50      7.24 o 
   5   5  11        7.17        5.11      2.40 o 
   1   6  11        5.04        4.05      2.81 o 
   2   6  11        1.16        1.49      1.13 o 
   3   6  11        3.67        2.90      1.57 o 
   4   6  11      179.68      191.38      7.75 o 
   0   7  11      104.12      108.29      8.80 o 
   1   7  11        0.32        0.70      1.51 o 
   0   0  12       37.58       50.51      4.75 o 
   1   0  12        8.50        9.56      3.01 o 
   2   0  12      384.06      407.98     15.80 o 
   3   0  12      485.12      451.01     13.74 o 
   4   0  12        8.43        8.26      1.73 o 
   5   0  12       69.60       64.63      3.46 o 
   6   0  12       45.41       42.20      3.75 o 
   7   0  12       44.37       48.65      3.72 o 
   1   1  12      148.95      155.97      5.27 o 
   2   1  12      228.68      211.34      4.26 o 
   3   1  12      650.46      618.30     12.45 o 
   4   1  12        6.02        7.73      1.99 o 
   5   1  12       34.98       31.87      1.72 o 
   6   1  12       24.12       21.94      1.72 o 
   7   1  12        4.26        2.61      1.55 o 
   0   2  12       29.10       28.29      1.63 o 
   1   2  12        8.89        9.94      1.07 o 
   2   2  12      289.37      304.81      6.84 o 
   3   2  12      365.07      335.23      7.64 o 
   4   2  12        6.06        7.09      1.91 o 
   5   2  12       53.46       52.66      2.39 o 
   6   2  12       39.03       36.79      2.28 o 
   1   3  12       64.29       66.58      2.05 o 
   2   3  12      143.67      142.32      3.50 o 
   3   3  12      455.67      431.64     12.32 o 
   4   3  12        5.45        6.22      2.14 o 
   5   3  12       22.73       20.69      1.72 o 
   6   3  12       14.84       11.59      1.78 o 
   0   4  12       10.45        8.71      1.54 o 
   1   4  12        4.05        5.57      0.96 o 
   2   4  12      147.85      153.56      4.17 o 
   3   4  12      186.17      177.34      7.02 o 
   4   4  12        2.69        3.28      1.20 o 
   5   4  12       26.23       26.72      2.25 o 
   1   5  12       17.93       20.07      1.60 o 
   2   5  12       73.91       67.83      3.70 o 
   3   5  12      242.76      244.70     12.56 o 
   4   5  12        3.30        3.55      1.82 o 
   0   6  12        3.60        2.79      3.02 o 
   1   6  12        0.64        1.51      1.57 o 
   2   6  12       62.00       60.62      5.29 o 
   3   6  12       81.94       79.74      4.17 o 
   1   0  13      999.02      952.94     31.14 o 
   2   0  13       11.69       12.56      2.09 o 
   3   0  13       38.47       38.98      2.17 o 
   4   0  13       12.78        8.93      1.95 o 
   5   0  13        1.13        3.32      1.52 o 
   6   0  13       22.94       24.23      2.83 o 
   0   1  13       89.08       93.34      3.14 o 
   1   1  13       94.18       94.80      3.00 o 
   2   1  13      292.38      293.24      6.91 o 
   3   1  13       39.36       33.83      1.37 o 
   4   1  13      241.22      240.12      5.90 o 
   5   1  13       13.15        9.44      1.84 o 
   6   1  13       13.81       14.35      1.93 o 
   1   2  13      759.90      743.97     13.90 o 
   2   2  13       10.69       11.74      1.12 o 
   3   2  13       28.66       28.44      1.34 o 
   4   2  13       15.90       13.13      1.63 o 
   5   2  13        0.77        2.44      1.03 o 
   6   2  13       15.78       16.69      1.75 o 
   0   3  13       79.81       81.43      3.13 o 
   1   3  13       48.90       43.19      1.38 o 
   2   3  13      167.49      171.35      4.79 o 
   3   3  13       24.99       23.15      1.78 o 
   4   3  13      162.44      160.29      6.24 o 
   5   3  13        5.57        4.54      1.97 o 
   6   3  13        8.85        6.52      3.21 o 
   1   4  13      389.12      401.68     10.46 o 
   2   4  13        9.49        8.84      1.72 o 
   3   4  13       12.15       10.92      1.95 o 
   4   4  13       19.70       19.53      2.14 o 
   5   4  13        0.16        0.96      0.75 o 
   0   5  13       52.26       60.92      5.18 o 
   1   5  13       20.04       17.95      1.76 o 
   2   5  13       69.09       73.65      4.85 o 
   3   5  13        9.30        8.18      2.89 o 
   4   5  13       80.51       87.15      3.66 o 
   1   6  13      164.77      163.02      7.13 o 
   2   6  13        6.60        5.10      3.25 o 
   0   0  14      405.66      397.36     19.56 o 
   1   0  14        0.08        0.78      0.71 o 
   2   0  14       81.95       78.48      3.29 o 
   3   0  14        3.34        3.67      1.35 o 
   4   0  14       35.78       33.72      2.51 o 
   5   0  14        7.31        7.67      4.08 o 
   6   0  14       57.12       65.90      4.36 o 
   1   1  14       14.65       13.13      1.15 o 
   2   1  14       39.22       37.46      1.47 o 
   3   1  14       21.30       19.53      1.30 o 
   4   1  14       82.93       84.86      3.15 o 
   5   1  14        0.01        0.32      0.50 o 
   6   1  14       37.42       38.48      2.18 o 
   0   2  14      377.65      331.60     13.13 o 
   1   2  14        0.15        0.48      0.48 o 
   2   2  14       80.24       80.48      2.24 o 
   3   2  14        5.19        4.63      1.03 o 
   4   2  14       27.35       24.52      1.63 o 
   5   2  14        5.65        5.30      2.29 o 
   6   2  14       46.09       49.78      2.66 o 
   1   3  14        9.49        9.11      1.33 o 
   2   3  14       34.69       36.16      1.90 o 
   3   3  14       16.50       15.40      1.78 o 
   4   3  14       43.37       47.68      2.69 o 
   5   3  14        0.01        0.27      0.71 o 
   0   4  14      277.86      268.39     14.14 o 
   1   4  14        0.13        0.77      0.85 o 
   2   4  14       69.35       67.03      3.31 o 
   3   4  14        6.14        5.36      1.85 o 
   4   4  14       12.75        8.96      3.69 o 
   1   5  14        4.95        4.34      2.18 o 
   2   5  14       25.26       26.88      2.52 o 
   3   5  14       12.01        8.62      4.04 o 
   0   6  14      156.36      162.43      9.43 o 
   1   6  14        0.05        0.75      1.27 o 
   1   0  15      426.47      444.95     11.79 o 
   2   0  15       12.90        8.49      3.33 o 
   3   0  15      108.10       92.09      4.97 o 
   4   0  15       95.17       95.13      5.56 o 
   5   0  15        2.67        2.53      1.59 o 
   0   1  15      251.09      233.96      6.14 o 
   1   1  15       11.63       10.11      2.13 o 
   2   1  15       29.86       29.13      1.52 o 
   3   1  15        1.93        1.42      0.63 o 
   4   1  15       34.84       32.62      2.14 o 
   5   1  15       15.42       14.15      1.49 o 
   1   2  15      354.09      348.65      8.65 o 
   2   2  15       14.25       10.07      2.03 o 
   3   2  15       86.00       80.64      3.23 o 
   4   2  15       68.10       68.26      3.30 o 
   5   2  15        2.12        1.87      0.93 o 
   0   3  15      140.79      134.13      7.88 o 
   1   3  15        6.68        6.23      2.07 o 
   2   3  15        8.59        7.63      1.79 o 
   3   3  15        1.01        0.69      0.60 o 
   4   3  15       18.19       18.34      1.88 o 
   5   3  15       10.62        9.57      1.88 o 
   1   4  15      218.76      222.03     10.32 o 
   2   4  15       12.86        9.51      1.85 o 
   3   4  15       45.86       48.39      3.64 o 
   4   4  15       27.64       28.43      1.89 o 
   0   5  15       47.47       50.51      5.51 o 
   1   5  15        3.22        2.78      1.33 o 
   2   5  15        0.27        0.65      0.87 o 
   0   0  16       27.22       27.06      3.22 o 
   1   0  16      156.69      144.12      5.89 o 
   2   0  16       65.93       70.15      4.10 o 
   3   0  16        1.91        1.37      0.77 o 
   4   0  16       17.96       18.59      2.27 o 
   5   0  16       12.78       14.68      2.70 o 
   1   1  16        0.01        1.50      0.48 o 
   2   1  16       15.81       13.66      1.59 o 
   3   1  16       16.48       21.13      1.49 o 
   4   1  16        0.36        0.83      0.73 o 
   5   1  16       42.72       36.87      2.12 o 
   0   2  16       19.00       16.97      1.76 o 
   1   2  16      122.97      116.04      4.52 o 
   2   2  16       53.39       58.07      2.66 o 
   3   2  16        1.02        0.68      0.70 o 
   4   2  16       17.02       16.59      1.70 o 
   5   2  16       10.37       11.73      1.78 o 
   1   3  16        0.14        0.39      0.54 o 
   2   3  16        7.29        7.26      1.74 o 
   3   3  16       10.87       14.23      2.48 o 
   4   3  16        1.75        1.65      0.79 o 
   0   4  16        8.82        4.99      3.89 o 
   1   4  16       68.38       63.64      3.97 o 
   2   4  16       29.86       31.69      2.96 o 
   3   4  16        0.15        0.44      0.78 o 
   1   5  16        0.37        0.40      0.61 o 
   1   0  17       47.97       51.82      3.28 o 
   2   0  17        1.93        1.75      0.96 o 
   3   0  17        8.46        6.92      4.31 o 
   4   0  17       27.88       26.55      2.45 o 
   0   1  17       24.81       26.40      2.32 o 
   1   1  17       10.71       12.11      2.08 o 
   2   1  17       37.82       47.48      2.31 o 
   3   1  17       87.22       88.85      4.37 o 
   4   1  17        0.04        1.22      0.76 o 
   1   2  17       31.16       34.13      2.08 o 
   2   2  17        1.50        1.45      0.67 o 
   3   2  17        5.29        4.57      2.18 o 
   4   2  17       22.29       24.66      1.68 o 
   0   3  17       12.00       15.18      2.46 o 
   1   3  17        5.81        5.96      2.55 o 
   2   3  17       21.45       26.42      2.41 o 
   3   3  17       55.50       56.19      2.60 o 
   1   4  17        8.58        8.28      1.89 o 
   2   4  17        0.51        0.72      0.88 o 
   0   0  18      131.18      135.55     10.71 o 
   1   0  18       43.95       45.79      3.44 o 
   2   0  18       26.79       31.65      2.92 o 
   3   0  18       27.68       27.46      2.41 o 
   1   1  18        3.58        2.56      1.04 o 
   2   1  18        2.00        2.11      0.79 o 
   3   1  18        5.28        6.80      3.15 o 
   0   2  18      105.65      113.03      8.60 o 
   1   2  18       35.84       37.99      2.52 o 
   2   2  18       23.11       23.84      1.98 o 
   3   2  18       19.62       18.96      1.58 o 
   1   3  18        0.63        1.05      0.80 o 
   2   3  18        1.30        1.21      0.85 o 
   1   0  19       50.58       47.58      4.31 o 
   2   0  19      156.35      157.86      6.59 o 
   0   1  19        9.68        6.47      2.37 o 
   1   1  19        0.11        0.69      0.57 o 
   2   1  19        0.00        0.65      0.57 o 
   1   2  19       35.51       35.84      2.15 o 
   2   2  19      131.72      130.15      4.48 o 
   0   0  20        0.92        2.10      2.16 o 
                                                 
